# Supplementary material for: Seasonal freeze-thaw drives arsenic metabolism dynamics in sediments of a cold-region lake: microbial gene and community responses
Source: Appl Environ Microbiol. 2026 May 5;92(6):e00485-26. doi: 10.1128/aem.00485-26 (PMC13274347; doi:10.1128/aem.00485-26)
Supplement: File S1 — The sample type used in this study was lake sediment. [file aem.00485-26-s0001.xlsx]

## Sheet: Sample type
The sample type used in this study was lake sediment.

## Sheet: Period codes (with definitions)
Period	Samples ID
pre-freeze period (October 2023)	QW1
	QW2
	QW3
	QW4
	QW5
	QW6
	QW7
ice-covered period (January 2024)	DW1
	DW2
	DW3
	DW4
	DW5
	DW6
	DW7
post-thaw period (April 2024)	CW1
	CW2
	CW3
	CW4
	CW5
	CW6
	CW7
open-water period (August 2024)	XW1
	XW2
	XW3
	XW4
	XW5
	XW6
	XW7

## Sheet: Sequencing platform
Sequencing was performed on the NovaSeq X Plus platform (Illumina, USA). Sequencing libraries were constructed using the NEXTFLEX Rapid DNA-Seq kit (Bioo Scientific, USA). The library preparation process included the following steps: (1) adapter ligation; (2) removal of adapter self-ligation fragments using magnetic bead size selection; (3) PCR amplification to enrich the library template; and (4…

## Sheet: reads.rawData.stat
#Sample	ReadsNum	BasesNum	AverageLength	Raw Q20(%)	Raw Q30(%)	Raw GC content(%)
CW1	95626622	14439619922	151	0.9803	0.9433	0.5958
CW2	87102076	13152413476	151	0.9807	0.9436	0.584
CW3	95226332	14379176132	151	0.98	0.9421	0.5847
CW4	89434664	13504634264	151	0.9797	0.9415	0.5916
CW5	85063852	12844641652	151	0.9814	0.9456	0.5723
CW6	86309122	13032677422	151	0.9813	0.9453	0.5842
CW7	87105480	13152927480	151	0.9798	0.942	0.5904
DW1	110370192	16665898992	151	0.985	0.958	0.5492
DW2	93899746	14178861646	151	0.9822	0.9512	0.5716
DW3	92189398	13920599098	151	0.9826	0.9521	0.5755
DW4	103209532	15584639332	151	0.983	0.9533	0.5609
DW5	102146682	15424148982	151	0.9837	0.9549	0.5714
DW6	90406672	13651407472	151	0.9826	0.9523	0.5575
DW7	94354390	14247512890	151	0.9839	0.9552	0.5716
QW1	90675484	13691998084	151	0.9724	0.9258	0.5872
QW2	88583732	13376143532	151	0.9739	0.9288	0.5643
QW3	91392850	13800320350	151	0.9731	0.9274	0.5918
QW4	84983836	12832559236	151	0.9735	0.9287	0.5707
QW5	88171418	13313884118	151	0.9765	0.9356	0.526
QW6	87256794	13175775894	151	0.9747	0.9311	0.566
QW7	86737836	13097413236	151	0.9732	0.9278	0.5673
XW1	85745546	12947577446	151	0.9811	0.9434	0.583
XW2	84956300	12828401300	151	0.9817	0.9445	0.5727
XW3	88267958	13328461658	151	0.9817	0.9452	0.5821
XW4	89954180	13583081180	151	0.9806	0.9417	0.5841
XW5	91872616	13872765016	151	0.9811	0.9437	0.5762
XW6	96253946	14534345846	151	0.9822	0.9463	0.5682
XW7	85561946	12919853846	151	0.9814	0.9443	0.5761

## Sheet: reads.cleanData.stat
#Sample	ReadsNum	BasesNum	AverageLength	Clean Q20(%)	Clean Q30(%)	Clean GC content(%)
CW1	93942784	14151682079	150	0.9852	0.9525	0.5936
CW2	85644630	12905420836	150	0.9852	0.9522	0.5818
CW3	93476328	14084604389	150	0.9849	0.9514	0.5821
CW4	87648092	13205167585	150	0.9848	0.9513	0.5888
CW5	83739606	12617137851	150	0.9858	0.9538	0.5702
CW6	84969384	12801258024	150	0.9856	0.9534	0.5821
CW7	85313302	12853456827	150	0.985	0.9518	0.5875
DW1	108519470	16337565507	150	0.9901	0.9677	0.5472
DW2	91636448	13805337587	150	0.9889	0.9641	0.5686
DW3	90082208	13566211684	150	0.989	0.9646	0.5727
DW4	100967614	15205861047	150	0.9893	0.9654	0.5583
DW5	100067266	15072069812	150	0.9895	0.9661	0.569
DW6	88304816	13299552377	150	0.9891	0.9649	0.5545
DW7	92470280	13922831125	150	0.9895	0.9661	0.5693
QW1	89364082	13437668438	150	0.9777	0.9352	0.5858
QW2	87489322	13156908720	150	0.9785	0.937	0.563
QW3	90194464	13570146566	150	0.9781	0.936	0.5908
QW4	83803420	12601561223	150	0.9786	0.9376	0.5693
QW5	87202398	13115396941	150	0.9807	0.9429	0.5245
QW6	86290458	12977754472	150	0.9791	0.9388	0.565
QW7	85501938	12860374357	150	0.9783	0.9369	0.5658
XW1	84817908	12784041969	150	0.9847	0.95	0.5819
XW2	84180460	12689312081	150	0.9848	0.9503	0.5717
XW3	87328242	13159323752	150	0.9852	0.9518	0.581
XW4	88997424	13413901267	150	0.9841	0.9483	0.583
XW5	90854350	13692235709	150	0.9848	0.9505	0.575
XW6	95307262	14365535760	150	0.9855	0.9524	0.5671
XW7	84687514	12763920925	150	0.9849	0.9507	0.575
